# Supplementary material for: Exposure to 16 Hz Pulsed Electromagnetic Fields Protect the Structural Integrity of Primary Cilia and Associated TGF-β Signaling in Osteoprogenitor Cells Harmed by Cigarette Smoke
Source: Int J Mol Sci. 2021 Jun 29;22(13):7036. doi: 10.3390/ijms22137036 (PMC8268780; doi:10.3390/ijms22137036)
Supplement: Supplementary file 1 [file ijms-22-07036-s001.zip]

Archive with 1 entries (1 files):
- ijms-1255723-SI.pdf
